# Supplementary material for: Identification of Seven in absentia homolog 2 as a potential efferocytosis-related biomarker in diabetic foot ulcers
Source: PLoS One. 2025 Nov 3;20(11):e0334163. doi: 10.1371/journal.pone.0334163 (PMC12582498; doi:10.1371/journal.pone.0334163)
Supplement: S1 Table — (XLSX) [file pone.0334163.s008.XLSX]

## Sheet: Sheet1
Supplementary Table 1 | List of efferocytosis-related protein genes from GeneCards.
MERTK
TIMD4
CD300LF
PLAUR
AXL
HAVCR1
GAS6
HMGB1
RHOA
CD274
PLG
TYRO3
FN1
PROS1
SCARB1
ITGB5
PHACTR1
SIRT1
ABCA1
ADAM9
KNG1
TGM2
CD14
S1PR5
GABARAP
DYNLT1
IL33
MPO
NLRP3
ANXA1
FPR2
MSR1
WDFY3
SIRT6
RAB17
SERPINA1
PLCG1
VTN
ABCG1
ABCC11
EDIL3
SCARF1
PPARG
CALR
APOE
IGF2R
NCF1
ITGB3
ITGAV
TREM2
UCP2
ACKR2
MBL2
CD47
NRP2
TGFB1
TGFB3
IL6
TLR9
MFGE8
PLGRKT
C3
CASP1
CASP3
GATA2
ANXA2
ALOX12
SIRPA
XRCC4
IFNB1
QPCTL
XKR4
MTOR
ELANE
NFE2L2
TLR3
GAPDH
IL1RN
IL6R
PTPN6
CLU
IL1B
NTN1
EGLN3
LGALS3
TNFSF13B
CRK
IRF3
UBE2D3
NRF1
SFTPD
ALOX15B
SIAH2
LGR6
CD5L
FGL2
FPR3
GPR18
ID3
GPR101
