# Supplementary material for: Identification of Seven in absentia homolog 2 as a potential efferocytosis-related biomarker in diabetic foot ulcers
Source: PLoS One. 2025 Nov 3;20(11):e0334163. doi: 10.1371/journal.pone.0334163 (PMC12582498; doi:10.1371/journal.pone.0334163)
Supplement: S2 Table — (XLSX) [file pone.0334163.s009.XLSX]

## Sheet: Sheet2
id	STATUS	Gender	Age	WBC (10^9/L)	NEU(10^9/L)	NEUT/WBC(%)	Amputation	Blood Sugar	Complications
1	1	Male	≥60, ≤80	8.26	6.22	75.3	YES	Normal	NO
2	1	Male	<60	6.21	4.32	69.7	YES	Normal	YES
3	1	Female	≥60, ≤80	9.57	7.64	79.7	YES	Normal	YES
4	1	Female	≥60, ≤80	12.31	9.98	81.1	YES	High	YES
5	1	Female	≥60, ≤80	7.59	4.64	61.1	NO	Normal	YES
6	0	Female	<60	10.39	8.21	79.1	NO	High	YES
7	0	Male	>80	14.26	12.98	91.1	NO	High	YES
8	0	Male	≥60, ≤80	9.02	6.87	76.2	NO	Normal	YES
9	1	Male	≥60, ≤80	11.02	9.7	88	NO	High	YES
10	1	Male	≥60, ≤80	8.92	6.11	68.5	NO	High	NO
11		Female	≥60, ≤80	12.31	10.77	87.5	NO	Normal	NO
12		Male	≥60, ≤80	7.43	4.38	58.9	NO	High	NO
13		Male	≥60, ≤80	6.59	4.77	72.4	NO	High	NO
14		Male	<60	5.48	3.8	69.4	NO	High	YES
15		Female	≥60, ≤80	7.31	5.74	75.8	NO	High	NO
16		Male	≥60, ≤80	5.32	2.97	55.9	NO	High	NO
17		Male	<60	8.75	5.73	65.5	NO	Normal	NO
18		Male	≥60, ≤80	7.77	5.63	72.4	NO	Normal	NO
19		Male	≥60, ≤80	9.65	7.49	77.6	NO	High	NO
20		Female	≥60, ≤80	10.93	8	73.1	NO	High	NO
