# Supplementary material for: Identification of Seven in absentia homolog 2 as a potential efferocytosis-related biomarker in diabetic foot ulcers
Source: PLoS One. 2025 Nov 3;20(11):e0334163. doi: 10.1371/journal.pone.0334163 (PMC12582498; doi:10.1371/journal.pone.0334163)
Supplement: S3 Table — (XLS) [file pone.0334163.s010.XLS]

## Sheet: Sheet1
Sequence of siRNA for SIAH2	Primer sequence of SIAH2
si-SIAH2-1 CCUACAGACUGGAGUUGAATT UUCAACUCCAGUCUGUAGGTT	Homo-SIAH2-78F CACGCCCACAAGAGCATTAC
si-SIAH2-2 CAGUCCUGUUUCCCUGUAATT UUACAGGGAAACAGGACUGTT	Homo-SIAH2-78R AGCCCCTGGCAAGTTAATGT
si-SIAH2-3 GUGCUGGAGAAACAAGAGATT UCUCUUGUUUCUCCAGCACTT
si-SIAH2-4 GAUAAUGGGAACCUUGGAATT UUCCAAGGUUCCCAUUAUCTT
